# Supplementary material for: Comprehensive Analysis of the Complete Mitochondrial Genome of Paeonia ludlowii Reveals a Dual-Circular Structure and Extensive Inter-Organellar Gene Transfer
Source: Biology (Basel). 2025 Jul 14;14(7):854. doi: 10.3390/biology14070854 (PMC12292509; doi:10.3390/biology14070854)
Supplement: Supplementary file 1 [file biology-14-00854-s001.zip]

Archive with 1 entries (1 files):
- Supplementary Material Figures.pdf
